# Supplementary material for: Functional Alteration of Cerebello–Cerebral Coupling in an Experimental Mouse Model of Parkinson’s Disease
Source: Cereb Cortex. 2019 Jan 31;29(4):1752–66. doi: 10.1093/cercor/bhy346 (PMC6418382; doi:10.1093/cercor/bhy346)
Supplement: Supplementary Data [file bhy346_supplementary_materials.zip]

Archive with 5 entries (5 files):
- bhy346_SupplFig4EcogFinal.eps
- bhy346_Menardyetal2018_CerCor_supp_legends.docx
- bhy346_SupplFig1histoFinal.eps
- bhy346_SupplFig2rateINFinal.eps
- bhy346_SupplFig3TremorFinal.eps
